# Supplementary material for: Annular Fiber Probe for Interstitial Illumination in Photoacoustic Guidance of Radiofrequency Ablation
Source: Sensors (Basel). 2021 Jun 29;21(13):4458. doi: 10.3390/s21134458 (PMC8271966; doi:10.3390/s21134458)
Supplement: Supplementary file 1 [file sensors-21-04458-s001.zip]

Archive with 1 entries (1 files):
- sensors-1250370-supplementary.pdf
